# Supplementary material for: Alpha-arylphorin is a mitogen in the Heliothis virescens midgut cell secretome upon Cry1Ac intoxication
Source: PeerJ. 2017 Oct 3;5:e3886. doi: 10.7717/peerj.3886 (PMC5629956; doi:10.7717/peerj.3886)
Supplement: Data S1 [file peerj-05-3886-s001.xlsx]

## Sheet: Figure 1
Time 0	rep1	rep2	rep3	rep4	mean	se
stem	38738.6	34602.2	32468.8	34104.7	34978.5	1333.63
mature	5454.55	4440.86	4427.08	9127.91	5862.6	1114.7
dead	568.182	634.409	531.25	744.186	619.507	46.7177
Time 30min
Buffer	rep1	rep2	rep3	rep4	mean	se
stem	27850	28375	32536.6	33829.3	30647.7	1491.16
mature	20225	21025	15463.4	14878	17897.9	1587.46
dead	39275	37175	35365.9	35048.8	36716.2	973.04
Cry1Ac	rep1	rep2	rep3	rep4	mean	se
stem	26520.8	24140	25449	24862.7	25243.1	503.032
mature	23041.7	22700	22489.8	22078.4	22577.5	201.498
dead	22895.8	23080	23530.6	21784.3	22822.7	370.915
Time 1 h
Buffer	rep1	rep2	rep3	rep4	mean	se
stem	24977.3	25837.2	27690.5	27488.4	26498.3	655.241
mature	16454.5	16093	16714.3	16093	16338.7	151.437
dead	36977.3	36651.2	37214.3	36534.9	36844.4	154.815
Cry1Ac	rep1	rep2	rep3	rep4	mean	se
stem	23826.9	22148.1	22381.8	22425.9	22695.7	381.966
mature	18903.8	18018.5	17400	17925.9	18062.1	311.897
dead	20384.6	20463	19272.7	20203.7	20081	274.839
Time 3 h
Buffer	rep1	rep2	rep3	rep4	rep5	rep6	rep7	mean	se
stem	22862.7	21807.7	24115.4	24730.8	24730.8	24115.4	24730.8	23870.5	425.689
mature	18254.9	19211.5	17519.2	17442.3	17442.3	17519.2	17442.3	17833.1	255.1
dead	29000	27846.2	27596.2	26634.6	26634.6	27596.2	26634.6	27420.3	330.604
Cry1Ac	rep1	rep2	rep3	rep4	rep5	rep6	rep7	rep8	mean	se
stem	28807	29333.3	27508.5	29736.8	28807	41800	26606.6	29736.8	30292	1688.78
mature	19491.2	20122.8	18033.9	18245.6	19491.2	28675	17442.6	18245.6	19968.5	1284.12
dead	14368.4	13614	14271.2	15526.3	14368.4	19400	13803.3	15526.3	15109.7	661.433

## Sheet: Figure 3
Figure 2C									Figure 2D
Number of cells per 100 um2 section depending on treatment									Percent mortality in bioassays
	control	arylphorin							Arylphorin concentration	0	29.2 ng/cm2	29.2 ng/cm2	0
rep1	16	44							Cry1Ac concentration	500 ng/cm2	500 ng/cm2	0	0
rep2	19	50								18.75	6.25	6.25	6.25
rep3	31	78								45.45	15.38	0	0
mean	22	57.3333								25	13.33	0	0
se	4.58258	10.4775								43.75	13.33	0	0
									mean	33.2375	12.0725	1.5625	1.5625
									se	6.69205	2.00008	1.5625	1.5625

## Sheet: Figure 2
Dtaa at 2 hours								Data at 8 hours
Feature ID	Experiment - Range (original values)	Experiment - IQR (original values)	Experiment - Difference (original values)	Experiment - Fold Change (original values)	Baggerley's test: Tox-120m vs Tox-0m original values - Weighted proportions difference	Baggerley's test: Tox-120m vs Tox-0m original values - Weighted proportions fold change		Feature ID	Experiment - Range (original values)	Experiment - IQR (original values)	Experiment - Difference (original values)	Experiment - Fold Change (original values)	Baggerley's test: Tox-480m vs Tox-0m original values - Weighted proportions difference	Baggerley's test: Tox-480m vs Tox-0m original values - Weighted proportions fold change
Hv_Contig_2013	120054	120054	120054	9.45692	0.309167	9.31174		Hv_Contig_2013	422.104	422.104	-422.104	-1.03065	0.00060317	1.01622
Hv_Contig_2924	14952.8	14952.8	-14952.8	-2.07167	-0.0397407	-2.10397		Hv_Contig_2924	24195	24195	-24195	-6.13627	-0.0628114	-5.85881
Hv_Contig_6027	8210.19	8210.19	-8210.19	-1.39875	-0.0223406	-1.42056		Hv_Contig_6027	10556.8	10556.8	-10556.8	-1.57867	-0.0253972	-1.50729
Hv_Contig_997	10524	10524	-10524	-1.06152	-0.0344563	-1.07807		Hv_Contig_997	78864.1	78864.1	78864.1	1.43427	0.238961	1.50219
